# Supplementary material for: Coffee Consumption and Incidence of Cardiovascular and Microvascular Diseases in Never-Smoking Adults with Type 2 Diabetes Mellitus
Source: Nutrients. 2023 Sep 8;15(18):3910. doi: 10.3390/nu15183910 (PMC10535817; doi:10.3390/nu15183910)
Supplement: Supplementary file 1 [file nutrients-15-03910-s001.zip]

Archive with 1 entries (1 files):
- nutrients-2574303-supplementary.pdf
